# Supplementary material for: The transition from the female-like great calls to male calls during ontogeny in southern yellow-cheeked gibbon males (Nomascus gabriellae)
Source: Sci Rep. 2021 Nov 11;11:22040. doi: 10.1038/s41598-021-01648-x (PMC8586049; doi:10.1038/s41598-021-01648-x)
Supplement: Supplementary file 1 — Supplementary Information. [file 41598_2021_1648_MOESM1_ESM.xlsx]

## Sheet: Authors
Title	The transition from the female-like great calls to male calls during ontogeny in southern yellow-cheeked gibbon males (Nomascus gabriellae)
Authors	Michal Hradec 1*, Gudrun Illmann 1,2, Luděk Bartoš 1,2, Petra Bolechová 1
Afiliations	1 Department of Ethology and Companion Animal Science, Faculty of Agrobiology, Food and Natural Resources, Czech University of Life Sciences Prague, Praha 6-Suchdol, Czech Republic
	2 Department of Ethology, Institute of Animal Science, Praha Uhříněves, Czech Republic
	*Corresponding autor: Michal Hradec
	E-mail: hradecm@af.czu.cz

## Sheet: Dataset
Species	Zoo	Date	age	Name	Form of multi-modulation phrase	Fmax	Staccato	Call with mother
Nomascus gabriellae	Jihlava	2015-05-20	89	Young male 1	Fm2	4590	no	no
Nomascus gabriellae	Jihlava	2015-05-20	89	Young male 1	Fm2	4880	no	no
Nomascus gabriellae	Jihlava	2015-05-20	89	Young male 1	Fm2	4370	no	no
Nomascus gabriellae	Jihlava	2015-05-20	89	Young male 1	Fm2	4640	no	no
Nomascus gabriellae	Jihlava	2015-05-20	89	Young male 1	Fm2	4670	no	no
Nomascus gabriellae	Jihlava	2015-05-20	89	Young male 1	Fm2	4740	no	no
Nomascus gabriellae	Jihlava	2015-05-20	89	Young male 1	Fm2	4680	no	no
Nomascus gabriellae	Jihlava	2015-05-20	89	Young male 1	Fm2	4660	no	no
Nomascus gabriellae	Jihlava	2015-05-20	89	Young male 1	Fm2	4640	no	no
Nomascus gabriellae	Jihlava	2015-05-20	89	Young male 1	Fm2	4650	no	no
Nomascus gabriellae	Jihlava	2015-05-20	89	Young male 1	Fm2	4680	no	no
Nomascus gabriellae	Jihlava	2015-05-21	89	Young male 1	Fm2	4550	no	no
Nomascus gabriellae	Jihlava	2015-05-21	89	Young male 1	Fm2	4590	no	no
Nomascus gabriellae	Jihlava	2015-05-21	89	Young male 1	Fm2	4590	no	no
Nomascus gabriellae	Jihlava	2015-05-21	89	Young male 1	Fm2	4660	no	no
Nomascus gabriellae	Jihlava	2015-05-21	89	Young male 1	Fm2	4530	no	no
Nomascus gabriellae	Jihlava	2015-05-21	89	Young male 1	Fm2	4650	no	no
Nomascus gabriellae	Jihlava	2015-05-21	89	Young male 1	Fm2	4540	no	no
Nomascus gabriellae	Jihlava	2015-05-21	89	Young male 1	Fm2	4690	no	no
Nomascus gabriellae	Jihlava	2015-05-21	89	Young male 1	Fm2	4680	no	no
Nomascus gabriellae	Jihlava	2015-05-21	89	Young male 1	Fm2	4570	no	no
Nomascus gabriellae	Jihlava	2015-05-21	89	Young male 1	Fm2	4660	no	no
Nomascus gabriellae	Jihlava	2015-05-21	89	Young male 1	Fm2	4680	no	no
Nomascus gabriellae	Jihlava	2015-05-21	89	Young male 1	Fm2	4670	no	no
Nomascus gabriellae	Jihlava	2015-05-21	89	Young male 1	Fm2	4880	no	no
Nomascus gabriellae	Jihlava	2015-05-21	89	Young male 1	Fm2	4690	no	no
Nomascus gabriellae	Jihlava	2015-05-21	89	Young male 1	Fm2	4740	no	no
Nomascus gabriellae	Jihlava	2015-08-20	92	Young male 1	Fm2	4670	no	no
Nomascus gabriellae	Jihlava	2015-08-20	92	Young male 1	Fm2	4800	no	no
Nomascus gabriellae	Jihlava	2015-08-20	92	Young male 1	Fm2	4710	no	no
Nomascus gabriellae	Jihlava	2015-08-20	92	Young male 1	Fm2	4730	no	no
Nomascus gabriellae	Jihlava	2015-08-20	92	Young male 1	Fm2	4760	no	no
Nomascus gabriellae	Jihlava	2015-08-20	92	Young male 1	Fm2	4830	no	no
Nomascus gabriellae	Jihlava	2015-08-20	92	Young male 1	Fm2	4790	no	no
Nomascus gabriellae	Jihlava	2015-08-20	92	Young male 1	Fm2	4870	no	no
Nomascus gabriellae	Jihlava	2015-08-20	92	Young male 1	Fm2	4780	no	no
Nomascus gabriellae	Jihlava	2015-08-20	92	Young male 1	Fm2	4820	no	no
Nomascus gabriellae	Jihlava	2015-08-20	92	Young male 1	Fm2	4790	no	no
Nomascus gabriellae	Jihlava	2015-08-20	92	Young male 1	Fm2	4860	no	no
Nomascus gabriellae	Jihlava	2015-08-20	92	Young male 1	Fm2	4910	no	no
Nomascus gabriellae	Jihlava	2015-08-20	92	Young male 1	Fm2	4850	no	no
Nomascus gabriellae	Jihlava	2015-08-20	92	Young male 1	Fm2	4920	no	no
Nomascus gabriellae	Jihlava	2015-08-20	92	Young male 1	Fm2	4730	no	no
Nomascus gabriellae	Jihlava	2015-08-20	92	Young male 1	Fm2	4810	no	no
Nomascus gabriellae	Jihlava	2015-08-20	92	Young male 1	Fm2	5170	no	no
Nomascus gabriellae	Jihlava	2015-08-20	92	Young male 1	Fm2	4810	no	no
Nomascus gabriellae	Jihlava	2015-08-20	92	Young male 1	Fm2	4930	no	no
Nomascus gabriellae	Jihlava	2015-08-20	92	Young male 1	Fm2	4800	no	no
Nomascus gabriellae	Jihlava	2015-08-20	92	Young male 1	Fm2	4800	no	no
Nomascus gabriellae	Jihlava	2015-08-20	92	Young male 1	Fm2	4800	no	no
Nomascus gabriellae	Jihlava	2015-08-21	92	Young male 1	Fm2	4720	no	no
Nomascus gabriellae	Jihlava	2015-08-21	92	Young male 1	Fm2	4780	no	no
Nomascus gabriellae	Jihlava	2015-08-21	92	Young male 1	Fm2	4960	no	no
Nomascus gabriellae	Jihlava	2015-08-21	92	Young male 1	Fm2	4790	no	no
Nomascus gabriellae	Jihlava	2015-08-21	92	Young male 1	Fm2	4910	no	no
Nomascus gabriellae	Jihlava	2015-08-21	92	Young male 1	Fm2	4670	no	no
Nomascus gabriellae	Jihlava	2015-08-21	92	Young male 1	Fm2	4750	no	no
Nomascus gabriellae	Jihlava	2015-08-21	92	Young male 1	Fm2	4640	no	no
Nomascus gabriellae	Jihlava	2015-08-21	92	Young male 1	Fm2	4660	no	no
Nomascus gabriellae	Jihlava	2015-08-21	92	Young male 1	Fm2	4810	no	no
Nomascus gabriellae	Jihlava	2015-08-21	92	Young male 1	Fm2	4680	no	no
Nomascus gabriellae	Jihlava	2015-08-21	92	Young male 1	Fm2	4610	no	no
Nomascus gabriellae	Jihlava	2015-08-21	92	Young male 1	Fm2	4760	no	no
Nomascus gabriellae	Jihlava	2015-08-21	92	Young male 1	Fm2	4830	no	no
Nomascus gabriellae	Jihlava	2015-08-21	92	Young male 1	Fm2	4750	no	no
Nomascus gabriellae	Jihlava	2015-08-21	92	Young male 1	Fm2	4720	no	no
Nomascus gabriellae	Jihlava	2015-08-21	92	Young male 1	Fm2	4780	no	no
Nomascus gabriellae	Jihlava	2015-08-21	92	Young male 1	Fm2	4960	no	no
Nomascus gabriellae	Jihlava	2015-08-21	92	Young male 1	Fm2	4790	no	no
Nomascus gabriellae	Jihlava	2015-08-21	92	Young male 1	Fm2	4910	no	no
Nomascus gabriellae	Jihlava	2015-08-21	92	Young male 1	Fm2	4670	no	no
Nomascus gabriellae	Jihlava	2015-08-21	92	Young male 1	Fm2	4750	no	no
Nomascus gabriellae	Jihlava	2015-08-21	92	Young male 1	Fm2	4640	no	no
Nomascus gabriellae	Jihlava	2015-08-21	92	Young male 1	Fm2	4660	no	no
Nomascus gabriellae	Jihlava	2015-08-21	92	Young male 1	Fm2	4810	no	no
Nomascus gabriellae	Jihlava	2015-08-21	92	Young male 1	Fm2	4680	no	no
Nomascus gabriellae	Jihlava	2015-08-21	92	Young male 1	Fm2	4610	no	no
Nomascus gabriellae	Jihlava	2015-08-21	92	Young male 1	Fm2	4760	no	no
Nomascus gabriellae	Jihlava	2015-08-21	92	Young male 1	Fm2	4830	no	no
Nomascus gabriellae	Jihlava	2015-08-21	92	Young male 1	Fm2	4750	no	no
Nomascus gabriellae	Jihlava	2015-08-22	92	Young male 1	Fm2	4720	no	no
Nomascus gabriellae	Jihlava	2015-08-22	92	Young male 1	Fm2	4660	no	no
Nomascus gabriellae	Jihlava	2015-08-22	92	Young male 1	Fm2	4710	no	no
Nomascus gabriellae	Jihlava	2015-08-22	92	Young male 1	Fm2	4760	no	no
Nomascus gabriellae	Jihlava	2015-08-22	92	Young male 1	Fm2	4730	no	no
Nomascus gabriellae	Jihlava	2015-08-22	92	Young male 1	Fm2	4750	no	no
Nomascus gabriellae	Jihlava	2015-08-22	92	Young male 1	Fm2	4730	no	no
Nomascus gabriellae	Jihlava	2015-08-22	92	Young male 1	Fm2	4790	no	no
Nomascus gabriellae	Jihlava	2015-08-22	92	Young male 1	Fm2	4850	no	no
Nomascus gabriellae	Jihlava	2015-08-22	92	Young male 1	Fm2	4750	no	no
Nomascus gabriellae	Jihlava	2015-08-22	92	Young male 1	Fm2	4640	no	no
Nomascus gabriellae	Jihlava	2015-08-22	92	Young male 1	Fm2	4660	no	no
Nomascus gabriellae	Jihlava	2014-11-07	83	Young male 1	Fm2	3300	no	yes
Nomascus gabriellae	Jihlava	2014-11-07	83	Young male 1	Fm2	5140	no	yes
Nomascus gabriellae	Jihlava	2014-11-07	83	Young male 1	Fm2	4750	no	yes
Nomascus gabriellae	Jihlava	2014-11-07	83	Young male 1	Fm2	5100	no	yes
Nomascus gabriellae	Jihlava	2014-11-07	83	Young male 1	Fm2	5150	no	yes
Nomascus gabriellae	Jihlava	2014-11-07	83	Young male 1	Fm2	4780	no	yes
Nomascus gabriellae	Jihlava	2014-11-07	83	Young male 1	Fm2	5250	no	yes
Nomascus gabriellae	Jihlava	2014-11-07	83	Young male 1	Fm2	5250	no	yes
Nomascus gabriellae	Jihlava	2014-11-07	83	Young male 1	Fm2	4940	no	yes
Nomascus gabriellae	Jihlava	2014-11-07	83	Young male 1	Fm2	5170	no	yes
Nomascus gabriellae	Jihlava	2014-11-07	83	Young male 1	Fm2	4910	no	yes
Nomascus gabriellae	Jihlava	2014-11-07	83	Young male 1	Fm2	4980	no	yes
Nomascus gabriellae	Jihlava	2014-11-07	83	Young male 1	Fm2	5150	no	yes
Nomascus gabriellae	Jihlava	2014-11-07	83	Young male 1	Fm2	4640	no	yes
Nomascus gabriellae	Jihlava	2014-11-07	83	Young male 1	Fm2	4610	no	yes
Nomascus gabriellae	Jihlava	2014-11-07	83	Young male 1	Fm2	4730	no	yes
Nomascus gabriellae	Jihlava	2014-11-07	83	Young male 1	Fm2	5010	no	yes
Nomascus gabriellae	Jihlava	2014-11-07	83	Young male 1	Fm2	5030	no	yes
Nomascus gabriellae	Jihlava	2014-11-07	83	Young male 1	Fm2	5050	no	yes
Nomascus gabriellae	Jihlava	2014-11-07	83	Young male 1	Fm2	5100	no	yes
Nomascus gabriellae	Jihlava	2014-11-07	83	Young male 1	Fm2	4850	no	yes
Nomascus gabriellae	Jihlava	2014-11-07	83	Young male 1	Fm2	4980	no	yes
Nomascus gabriellae	Jihlava	2014-11-07	83	Young male 1	Fm2	4930	no	yes
Nomascus gabriellae	Jihlava	2014-11-07	83	Young male 1	Fm2	5060	no	yes
Nomascus gabriellae	Jihlava	2014-11-07	83	Young male 1	Fm2	4890	no	yes
Nomascus gabriellae	Jihlava	2014-11-07	83	Young male 1	Fm2	4500	no	yes
Nomascus gabriellae	Jihlava	2014-11-07	83	Young male 1	Fm2	5000	no	yes
Nomascus gabriellae	Jihlava	2016-10-19	106	Young male 1	Fm2	4070	no	no
Nomascus gabriellae	Jihlava	2016-10-19	106	Young male 1	Fm2	4720	no	no
Nomascus gabriellae	Jihlava	2016-10-19	106	Young male 1	Fm2	4390	no	no
Nomascus gabriellae	Jihlava	2016-10-19	106	Young male 1	Fm2	4960	no	no
Nomascus gabriellae	Jihlava	2016-10-19	106	Young male 1	Fm2	5030	no	no
Nomascus gabriellae	Jihlava	2016-10-19	106	Young male 1	Fm2	4950	no	no
Nomascus gabriellae	Jihlava	2016-10-19	106	Young male 1	Fm2	4850	no	no
Nomascus gabriellae	Jihlava	2016-10-19	106	Young male 1	Fm2	4950	no	no
Nomascus gabriellae	Jihlava	2016-10-19	106	Young male 1	Fm2	5020	no	no
Nomascus gabriellae	Jihlava	2016-10-19	106	Young male 1	Fm2	4860	no	no
Nomascus gabriellae	Jihlava	2016-10-20	106	Young male 1	Fm2	4910	no	no
Nomascus gabriellae	Jihlava	2016-10-20	106	Young male 1	Fm2	5150	no	no
Nomascus gabriellae	Jihlava	2016-10-20	106	Young male 1	Fm2	5120	no	no
Nomascus gabriellae	Jihlava	2016-10-20	106	Young male 1	Fm2	5070	no	no
Nomascus gabriellae	Jihlava	2016-10-20	106	Young male 1	Fm2	4990	no	no
Nomascus gabriellae	Jihlava	2016-11-15	107	Young male 1	Fm2	5020	no	no
Nomascus gabriellae	Jihlava	2016-11-15	107	Young male 1	Fm2	5010	no	no
Nomascus gabriellae	Jihlava	2016-11-15	107	Young male 1	Fm2	4990	no	no
Nomascus gabriellae	Jihlava	2016-11-15	107	Young male 1	Fm2	4980	no	no
Nomascus gabriellae	Jihlava	2016-11-15	107	Young male 1	Fm2	4980	no	no
Nomascus gabriellae	Jihlava	2016-11-15	107	Young male 1	Fm2	5000	no	no
Nomascus gabriellae	Jihlava	2016-11-15	107	Young male 1	Fm2	4960	no	no
Nomascus gabriellae	Jihlava	2016-11-15	107	Young male 1	Fm2	4990	no	no
Nomascus gabriellae	Jihava	2015-08-20	92	Young male 1	Fm 1	4540	no	no
Nomascus gabriellae	Jihava	2015-08-20	92	Young male 1	Fm 1	4580	no	no
Nomascus gabriellae	Jihava	2015-08-20	92	Young male 1	Fm 1	4660	no	no
Nomascus gabriellae	Jihava	2015-08-20	92	Young male 1	Fm 1	4480	no	no
Nomascus gabriellae	Jihava	2015-08-20	92	Young male 1	Fm 1	4640	no	no
Nomascus gabriellae	Jihava	2015-08-20	92	Young male 1	Fm 1	4140	no	no
Nomascus gabriellae	Jihava	2015-08-21	92	Young male 1	Fm 1	4410	no	no
Nomascus gabriellae	Jihava	2015-08-21	92	Young male 1	Fm 1	4530	no	no
Nomascus gabriellae	Jihava	2015-08-21	92	Young male 1	Fm 1	4550	no	no
Nomascus gabriellae	Jihava	2015-08-21	92	Young male 1	Fm 1	4350	no	no
Nomascus gabriellae	Jihava	2015-08-22	92	Young male 1	Fm 1	4610	no	no
Nomascus gabriellae	Jihava	2015-08-22	92	Young male 1	Fm 1	4120	no	no
Nomascus gabriellae	Jihava	2015-05-20	89	Young male 1	Fm 1	4110	no	no
Nomascus gabriellae	Jihava	2015-05-21	89	Young male 1	Fm 1	4340	no	no
Nomascus gabriellae	Jihava	2015-05-21	89	Young male 1	Fm 1	4280	no	no
Nomascus gabriellae	Jihava	2015-05-21	89	Young male 1	Fm 1	4070	no	no
Nomascus gabriellae	Jihava	2015-05-21	89	Young male 1	Fm 1	4380	no	no
Nomascus gabriellae	Jihava	2015-05-21	89	Young male 1	Fm 1	4250	no	no
Nomascus gabriellae	Jihava	2014-11-06	83	Young male 1	Fm 1	4010	no	yes
Nomascus gabriellae	Jihava	2014-11-07	83	Young male 1	Fm 1	3750	no	yes
Nomascus gabriellae	Jihava	2014-11-07	83	Young male 1	Fm 1	3960	no	yes
Nomascus gabriellae	Jihava	2014-11-07	83	Young male 1	Fm 1	3860	no	yes
Nomascus gabriellae	Jihava	2014-11-07	83	Young male 1	Fm 1	4000	no	yes
Nomascus gabriellae	Jihava	2014-11-07	83	Young male 1	Fm 1	4030	no	yes
Nomascus gabriellae	Jihava	2014-11-07	83	Young male 1	Fm 1	3800	no	yes
Nomascus gabriellae	Jihava	2014-11-07	83	Young male 1	Fm 1	3530	no	yes
Nomascus gabriellae	Jihava	2014-11-07	83	Young male 1	Fm 1	3600	no	yes
Nomascus gabriellae	Jihava	2014-11-07	83	Young male 1	Fm 1	3650	no	yes
Nomascus gabriellae	Jihava	2014-11-07	83	Young male 1	Fm 1	3930	no	yes
Nomascus gabriellae	Jihava	2014-05-28	78	Young male 1	Fm 1	3060	no	yes
Nomascus gabriellae	Jihava	2014-05-28	78	Young male 1	Fm 1	3680	no	yes
Nomascus gabriellae	Jihava	2016-10-19	106	Young male 1	Fm 1	2920	no	no
Nomascus gabriellae	Jihava	2016-10-19	106	Young male 1	Fm 1	4030	no	no
Nomascus gabriellae	Jihava	2016-10-20	106	Young male 1	Fm 1	4400	no	no
Nomascus gabriellae	Jihava	2016-11-19	107	Young male 1	Fm 1	4390	no	no
Nomascus gabriellae	Jihlava	2015-08-20	92	Young male 1	Fm 0	1800	no	no
Nomascus gabriellae	Jihlava	2015-08-20	92	Young male 1	Fm 0	1750	no	no
Nomascus gabriellae	Jihlava	2015-08-20	92	Young male 1	Fm 0	1790	no	no
Nomascus gabriellae	Jihlava	2015-08-20	92	Young male 1	Fm 0	1480	no	no
Nomascus gabriellae	Jihlava	2015-08-20	92	Young male 1	Fm 0	1540	no	no
Nomascus gabriellae	Jihlava	2015-08-20	92	Young male 1	Fm 0	1800	no	no
Nomascus gabriellae	Jihlava	2015-08-20	92	Young male 1	Fm 0	1450	no	no
Nomascus gabriellae	Jihlava	2015-08-20	92	Young male 1	Fm 0	1580	no	no
Nomascus gabriellae	Jihlava	2015-08-20	92	Young male 1	Fm 0	1370	no	no
Nomascus gabriellae	Jihlava	2015-08-20	92	Young male 1	Fm 0	1850	no	no
Nomascus gabriellae	Jihlava	2015-08-20	92	Young male 1	Fm 0	1400	no	no
Nomascus gabriellae	Jihlava	2015-08-20	92	Young male 1	Fm 0	1370	no	no
Nomascus gabriellae	Jihlava	2015-08-20	92	Young male 1	Fm 0	1710	no	no
Nomascus gabriellae	Jihlava	2015-08-20	92	Young male 1	Fm 0	1650	no	no
Nomascus gabriellae	Jihlava	2015-08-20	92	Young male 1	Fm 0	1600	no	no
Nomascus gabriellae	Jihlava	2015-08-20	92	Young male 1	Fm 0	1580	no	no
Nomascus gabriellae	Jihlava	2015-08-20	92	Young male 1	Fm 0	1400	no	no
Nomascus gabriellae	Jihlava	2015-08-20	92	Young male 1	Fm 0	1420	no	no
Nomascus gabriellae	Jihlava	2015-08-20	92	Young male 1	Fm 0	990	no	no
Nomascus gabriellae	Jihlava	2015-08-20	92	Young male 1	Fm 0	1010	no	no
Nomascus gabriellae	Jihlava	2015-08-20	92	Young male 1	Fm 0	1500	no	no
Nomascus gabriellae	Jihlava	2015-08-20	92	Young male 1	Fm 0	1500	no	no
Nomascus gabriellae	Jihlava	2015-08-20	92	Young male 1	Fm 0	1910	no	no
Nomascus gabriellae	Jihlava	2015-08-21	92	Young male 1	Fm 0	1830	no	no
Nomascus gabriellae	Jihlava	2015-08-21	92	Young male 1	Fm 0	1830	no	no
Nomascus gabriellae	Jihlava	2015-08-21	92	Young male 1	Fm 0	1790	no	no
Nomascus gabriellae	Jihlava	2015-08-21	92	Young male 1	Fm 0	1460	no	no
Nomascus gabriellae	Jihlava	2015-08-21	92	Young male 1	Fm 0	1370	no	no
Nomascus gabriellae	Jihlava	2015-08-21	92	Young male 1	Fm 0	1460	no	no
Nomascus gabriellae	Jihlava	2015-08-21	92	Young male 1	Fm 0	1780	no	no
Nomascus gabriellae	Jihlava	2015-08-21	92	Young male 1	Fm 0	1640	no	no
Nomascus gabriellae	Jihlava	2015-08-21	92	Young male 1	Fm 0	1350	no	no
Nomascus gabriellae	Jihlava	2015-08-21	92	Young male 1	Fm 0	1780	no	no
Nomascus gabriellae	Jihlava	2015-08-21	92	Young male 1	Fm 0	1760	no	no
Nomascus gabriellae	Jihlava	2015-08-21	92	Young male 1	Fm 0	1810	no	no
Nomascus gabriellae	Jihlava	2015-08-21	92	Young male 1	Fm 0	1470	no	no
Nomascus gabriellae	Jihlava	2015-08-21	92	Young male 1	Fm 0	1760	no	no
Nomascus gabriellae	Jihlava	2015-08-21	92	Young male 1	Fm 0	1760	no	no
Nomascus gabriellae	Jihlava	2015-08-21	92	Young male 1	Fm 0	1340	no	no
Nomascus gabriellae	Jihlava	2015-08-21	92	Young male 1	Fm 0	1450	no	no
Nomascus gabriellae	Jihlava	2015-08-21	92	Young male 1	Fm 0	1740	no	no
Nomascus gabriellae	Jihlava	2015-08-21	92	Young male 1	Fm 0	1830	no	no
Nomascus gabriellae	Jihlava	2015-08-21	92	Young male 1	Fm 0	1830	no	no
Nomascus gabriellae	Jihlava	2015-08-21	92	Young male 1	Fm 0	1800	no	no
Nomascus gabriellae	Jihlava	2015-08-22	92	Young male 1	Fm 0	1860	no	no
Nomascus gabriellae	Jihlava	2015-08-22	92	Young male 1	Fm 0	1370	no	no
Nomascus gabriellae	Jihlava	2015-08-22	92	Young male 1	Fm 0	1450	no	no
Nomascus gabriellae	Jihlava	2015-08-22	92	Young male 1	Fm 0	1380	no	no
Nomascus gabriellae	Jihlava	2015-08-22	92	Young male 1	Fm 0	1440	no	no
Nomascus gabriellae	Jihlava	2015-08-22	92	Young male 1	Fm 0	1370	no	no
Nomascus gabriellae	Jihlava	2015-08-22	92	Young male 1	Fm 0	1500	no	no
Nomascus gabriellae	Jihlava	2015-08-22	92	Young male 1	Fm 0	1690	no	no
Nomascus gabriellae	Jihlava	2015-08-22	92	Young male 1	Fm 0	1530	no	no
Nomascus gabriellae	Jihlava	2015-08-22	92	Young male 1	Fm 0	1450	no	no
Nomascus gabriellae	Jihlava	2015-08-22	92	Young male 1	Fm 0	1410	no	no
Nomascus gabriellae	Jihlava	2015-08-22	92	Young male 1	Fm 0	1800	no	no
Nomascus gabriellae	Jihlava	2015-08-22	92	Young male 1	Fm 0	1370	no	no
Nomascus gabriellae	Jihlava	2015-08-22	92	Young male 1	Fm 0	1400	no	no
Nomascus gabriellae	Jihlava	2015-08-22	92	Young male 1	Fm 0	1820	no	no
Nomascus gabriellae	Jihlava	2015-08-22	92	Young male 1	Fm 0	1740	no	no
Nomascus gabriellae	Jihlava	2015-08-22	92	Young male 1	Fm 0	1370	no	no
Nomascus gabriellae	Jihlava	2015-08-22	92	Young male 1	Fm 0	1830	no	no
Nomascus gabriellae	Jihlava	2016-10-19	106	Young male 1	Fm 0	1660	no	no
Nomascus gabriellae	Jihlava	2016-10-19	106	Young male 1	Fm 0	1820	no	no
Nomascus gabriellae	Jihlava	2016-10-19	106	Young male 1	Fm 0	1320	no	no
Nomascus gabriellae	Jihlava	2016-10-19	106	Young male 1	Fm 0	1810	no	no
Nomascus gabriellae	Jihlava	2016-10-19	106	Young male 1	Fm 0	1800	no	no
Nomascus gabriellae	Jihlava	2016-10-19	106	Young male 1	Fm 0	1420	no	no
Nomascus gabriellae	Jihlava	2016-10-19	106	Young male 1	Fm 0	1730	no	no
Nomascus gabriellae	Jihlava	2016-10-19	106	Young male 1	Fm 0	1410	no	no
Nomascus gabriellae	Jihlava	2016-10-19	106	Young male 1	Fm 0	1880	no	no
Nomascus gabriellae	Jihlava	2016-10-19	106	Young male 1	Fm 0	1370	no	no
Nomascus gabriellae	Jihlava	2016-10-20	106	Young male 1	Fm 0	1860	no	no
Nomascus gabriellae	Jihlava	2016-10-20	106	Young male 1	Fm 0	1390	no	no
Nomascus gabriellae	Jihlava	2016-10-20	106	Young male 1	Fm 0	1470	no	no
Nomascus gabriellae	Jihlava	2016-10-20	106	Young male 1	Fm 0	1820	no	no
Nomascus gabriellae	Jihlava	2016-10-20	106	Young male 1	Fm 0	1870	no	no
Nomascus gabriellae	Jihlava	2016-10-20	106	Young male 1	Fm 0	1420	no	no
Nomascus gabriellae	Jihlava	2016-10-20	106	Young male 1	Fm 0	1800	no	no
Nomascus gabriellae	Jihlava	2016-10-20	106	Young male 1	Fm 0	1750	no	no
Nomascus gabriellae	Jihlava	2014-11-06	83	Young male 1	Fm 0	1470	no	yes
Nomascus gabriellae	Jihlava	2014-11-06	83	Young male 1	Fm 0	1280	no	yes
Nomascus gabriellae	Jihlava	2014-11-06	83	Young male 1	Fm 0	1680	no	yes
Nomascus gabriellae	Jihlava	2014-11-06	83	Young male 1	Fm 0	1790	no	yes
Nomascus gabriellae	Jihlava	2014-11-06	83	Young male 1	Fm 0	1730	no	yes
Nomascus gabriellae	Jihlava	2014-11-06	83	Young male 1	Fm 0	1650	no	yes
Nomascus gabriellae	Jihlava	2014-11-06	83	Young male 1	Fm 0	1500	no	yes
Nomascus gabriellae	Jihlava	2014-11-06	83	Young male 1	Fm 0	1650	no	yes
Nomascus gabriellae	Jihlava	2014-11-07	83	Young male 1	Fm 0	1350	no	yes
Nomascus gabriellae	Jihlava	2014-11-07	83	Young male 1	Fm 0	1720	no	yes
Nomascus gabriellae	Jihlava	2014-11-07	83	Young male 1	Fm 0	1640	no	yes
Nomascus gabriellae	Jihlava	2014-11-07	83	Young male 1	Fm 0	1710	no	yes
Nomascus gabriellae	Jihlava	2014-11-07	83	Young male 1	Fm 0	1440	no	yes
Nomascus gabriellae	Jihlava	2014-11-07	83	Young male 1	Fm 0	1740	no	yes
Nomascus gabriellae	Jihlava	2014-11-07	83	Young male 1	Fm 0	1790	no	yes
Nomascus gabriellae	Jihlava	2014-11-07	83	Young male 1	Fm 0	1740	no	yes
Nomascus gabriellae	Jihlava	2014-11-07	83	Young male 1	Fm 0	1510	no	yes
Nomascus gabriellae	Jihlava	2014-11-07	83	Young male 1	Fm 0	1380	no	yes
Nomascus gabriellae	Jihlava	2014-11-07	83	Young male 1	Fm 0	1510	no	yes
Nomascus gabriellae	Jihlava	2014-11-07	83	Young male 1	Fm 0	1520	no	yes
Nomascus gabriellae	Jihlava	2014-11-07	83	Young male 1	Fm 0	1580	no	yes
Nomascus gabriellae	Jihlava	2014-11-07	83	Young male 1	Fm 0	1660	no	yes
Nomascus gabriellae	Jihlava	2014-11-07	83	Young male 1	Fm 0	1550	no	yes
Nomascus gabriellae	Jihlava	2014-11-07	83	Young male 1	Fm 0	1650	no	yes
Nomascus gabriellae	Jihlava	2014-11-07	83	Young male 1	Fm 0	1750	no	yes
Nomascus gabriellae	Jihlava	2014-11-07	83	Young male 1	Fm 0	1640	no	yes
Nomascus gabriellae	Jihlava	2014-11-07	83	Young male 1	Fm 0	1510	no	yes
Nomascus gabriellae	Jihlava	2014-11-07	83	Young male 1	Fm 0	1230	no	yes
Nomascus gabriellae	Jihlava	2014-11-07	83	Young male 1	Fm 0	1790	no	yes
Nomascus gabriellae	Jihlava	2014-11-07	83	Young male 1	Fm 0	1740	no	yes
Nomascus gabriellae	Jihlava	2014-11-07	83	Young male 1	Fm 0	1570	no	yes
Nomascus gabriellae	Jihlava	2015-05-20	89	Young male 1	Fm 0	1740	no	no
Nomascus gabriellae	Jihlava	2015-05-20	89	Young male 1	Fm 0	1750	no	no
Nomascus gabriellae	Jihlava	2015-05-20	89	Young male 1	Fm 0	1860	no	no
Nomascus gabriellae	Jihlava	2015-05-20	89	Young male 1	Fm 0	1870	no	no
Nomascus gabriellae	Jihlava	2015-05-20	89	Young male 1	Fm 0	1940	no	no
Nomascus gabriellae	Jihlava	2015-05-20	89	Young male 1	Fm 0	1800	no	no
Nomascus gabriellae	Jihlava	2015-05-20	89	Young male 1	Fm 0	1800	no	no
Nomascus gabriellae	Jihlava	2015-05-21	89	Young male 1	Fm 0	1820	no	no
Nomascus gabriellae	Jihlava	2015-05-21	89	Young male 1	Fm 0	1810	no	no
Nomascus gabriellae	Jihlava	2015-05-21	89	Young male 1	Fm 0	1890	no	no
Nomascus gabriellae	Jihlava	2015-05-21	89	Young male 1	Fm 0	1850	no	no
Nomascus gabriellae	Jihlava	2015-05-21	89	Young male 1	Fm 0	1800	no	no
Nomascus gabriellae	Jihlava	2015-05-21	89	Young male 1	Fm 0	980	no	no
Nomascus gabriellae	Jihlava	2015-05-21	89	Young male 1	Fm 0	1780	no	no
Nomascus gabriellae	Jihlava	2015-05-21	89	Young male 1	Fm 0	1870	no	no
Nomascus gabriellae	Jihlava	2015-05-21	89	Young male 1	Fm 0	1710	no	no
Nomascus gabriellae	Jihlava	2015-05-21	89	Young male 1	Fm 0	1870	no	no
Nomascus gabriellae	Jihlava	2014-05-28	78	Young male 1	Fm 0	1510	no	yes
Nomascus gabriellae	Jihlava	2014-05-28	78	Young male 1	Fm 0	1750	no	yes
Nomascus gabriellae	Jihlava	2014-05-28	78	Young male 1	Fm 0	1750	no	yes
Nomascus gabriellae	Jihlava	2014-05-28	78	Young male 1	Fm 0	1670	no	yes
Nomascus gabriellae	Jihlava	2014-05-28	78	Young male 1	Fm 0	1740	no	yes
Nomascus gabriellae	Jihlava	2016-11-15	107	Young male 1	Fm 0	1750	no	no
Nomascus gabriellae	Jihlava	2016-11-15	107	Young male 1	Fm 0	1860	no	no
Nomascus gabriellae	Jihlava	2016-11-15	107	Young male 1	Fm 0	1820	no	yes
Nomascus gabriellae	Jihlava	2016-10-20	84	Young male 2	Fm2	5570	yes	yes
Nomascus gabriellae	Jihlava	2016-10-20	84	Young male 2	Fm2	5430	yes	yes
Nomascus gabriellae	Jihlava	2016-10-20	84	Young male 2	Fm2	5570	yes	yes
Nomascus gabriellae	Jihlava	2016-10-20	84	Young male 2	Fm2	5460	yes	yes
Nomascus gabriellae	Jihlava	2016-10-20	84	Young male 2	Fm2	5330	yes	yes
Nomascus gabriellae	Jihlava	2016-10-20	84	Young male 2	Fm2	5370	yes	yes
Nomascus gabriellae	Jihlava	2016-10-20	84	Young male 2	Fm2	5580	yes	yes
Nomascus gabriellae	Jihlava	2016-10-20	84	Young male 2	Fm2	5390	yes	yes
Nomascus gabriellae	Jihlava	2016-10-20	84	Young male 2	Fm2	5360	yes	yes
Nomascus gabriellae	Jihlava	2016-10-20	84	Young male 2	Fm2	5330	yes	yes
Nomascus gabriellae	Jihlava	2016-10-20	84	Young male 2	Fm2	5400	yes	yes
Nomascus gabriellae	Jihlava	2016-10-20	84	Young male 2	Fm2	5350	yes	yes
Nomascus gabriellae	Jihlava	2016-10-20	84	Young male 2	Fm2	5330	yes	yes
Nomascus gabriellae	Jihlava	2016-10-20	84	Young male 2	Fm2	5290	yes	yes
Nomascus gabriellae	Jihlava	2016-10-20	84	Young male 2	Fm2	5300	yes	yes
Nomascus gabriellae	Jihlava	2016-10-20	84	Young male 2	Fm2	5280	yes	yes
Nomascus gabriellae	Jihlava	2016-10-20	84	Young male 2	Fm2	5250	yes	yes
Nomascus gabriellae	Jihlava	2016-10-20	84	Young male 2	Fm2	5260	yes	yes
Nomascus gabriellae	Jihlava	2016-10-20	84	Young male 2	Fm2	5410	yes	yes
Nomascus gabriellae	Jihlava	2016-10-20	84	Young male 2	Fm2	5300	yes	yes
Nomascus gabriellae	Jihlava	2016-10-20	84	Young male 2	Fm2	5260	yes	yes
Nomascus gabriellae	Jihlava	2016-10-20	84	Young male 2	Fm2	5150	yes	yes
Nomascus gabriellae	Jihlava	2016-10-20	84	Young male 2	Fm2	5260	yes	yes
Nomascus gabriellae	Jihlava	2016-10-20	84	Young male 2	Fm2	5360	yes	yes
Nomascus gabriellae	Jihlava	2016-10-20	84	Young male 2	Fm2	5490	yes	yes
Nomascus gabriellae	Jihlava	2016-10-20	84	Young male 2	Fm2	5430	yes	yes
Nomascus gabriellae	Jihlava	2016-11-15	85	Young male 2	Fm2	5370	yes	yes
Nomascus gabriellae	Jihlava	2016-11-15	85	Young male 2	Fm2	5290	yes	yes
Nomascus gabriellae	Jihlava	2016-11-15	85	Young male 2	Fm2	5250	yes	yes
Nomascus gabriellae	Jihlava	2016-11-15	85	Young male 2	Fm2	5270	yes	yes
Nomascus gabriellae	Jihlava	2016-11-15	85	Young male 2	Fm2	5260	yes	yes
Nomascus gabriellae	Jihlava	2016-11-15	85	Young male 2	Fm2	5230	yes	yes
Nomascus gabriellae	Jihlava	2016-11-15	85	Young male 2	Fm2	4960	yes	yes
Nomascus gabriellae	Jihlava	2016-11-15	85	Young male 2	Fm2	5270	yes	yes
Nomascus gabriellae	Jihlava	2016-11-15	85	Young male 2	Fm2	5460	yes	yes
Nomascus gabriellae	Jihlava	2016-11-15	85	Young male 2	Fm2	5440	yes	yes
Nomascus gabriellae	Jihlava	2016-11-15	85	Young male 2	Fm2	5410	yes	yes
Nomascus gabriellae	Jihlava	2016-11-15	85	Young male 2	Fm2	5260	yes	yes
Nomascus gabriellae	Jihlava	2016-11-15	85	Young male 2	Fm2	5000	yes	yes
Nomascus gabriellae	Jihlava	2016-11-15	85	Young male 2	Fm2	4650	yes	yes
Nomascus gabriellae	Jihlava	2016-11-15	85	Young male 2	Fm2	5010	yes	yes
Nomascus gabriellae	Jihava	2016-11-15	85	Young male 2	Fm 1	3120	yes	yes
Nomascus gabriellae	Jihava	2016-11-15	85	Young male 2	Fm 1	3140	yes	yes
Nomascus gabriellae	Jihava	2016-11-15	85	Young male 2	Fm 1	2870	yes	yes
Nomascus gabriellae	Jihava	2016-11-15	85	Young male 2	Fm 1	3150	yes	yes
Nomascus gabriellae	Jihava	2016-10-20	84	Young male 2	Fm 1	4380	yes	yes
Nomascus gabriellae	Jihlava	2016-10-19	84	Young male 2	Fm 0	1520	no	yes
Nomascus gabriellae	Jihlava	2016-10-19	84	Young male 2	Fm 0	1510	no	yes
Nomascus gabriellae	Jihlava	2016-10-19	84	Young male 2	Fm 0	1600	no	yes
Nomascus gabriellae	Jihlava	2016-10-19	84	Young male 2	Fm 0	1660	no	yes
Nomascus gabriellae	Jihlava	2016-10-20	84	Young male 2	Fm 0	1690	yes	yes
Nomascus gabriellae	Jihlava	2016-10-20	84	Young male 2	Fm 0	1670	yes	yes
Nomascus gabriellae	Jihlava	2016-10-20	84	Young male 2	Fm 0	1580	yes	yes
Nomascus gabriellae	Jihlava	2016-10-20	84	Young male 2	Fm 0	1660	yes	yes
Nomascus gabriellae	Jihlava	2016-10-20	84	Young male 2	Fm 0	1660	yes	yes
Nomascus gabriellae	Jihlava	2016-10-20	84	Young male 2	Fm 0	1720	yes	yes
Nomascus gabriellae	Jihlava	2016-10-20	84	Young male 2	Fm 0	1740	yes	yes
Nomascus gabriellae	Jihlava	2016-10-20	84	Young male 2	Fm 0	1730	yes	yes
Nomascus gabriellae	Jihlava	2016-10-19	66	Young male 3	Fm 0	1480	no	yes
Nomascus gabriellae	Jihlava	2016-10-19	66	Young male 3	Fm 0	1420	no	yes
Nomascus gabriellae	Jihlava	2016-10-19	66	Young male 3	Fm 0	1420	no	yes
Nomascus gabriellae	Jihlava	2016-10-19	66	Young male 3	Fm 0	1400	no	yes
Nomascus gabriellae	Jihlava	2016-10-19	66	Young male 3	Fm 0	1530	no	yes
Nomascus gabriellae	Jihlava	2016-10-19	66	Young male 3	Fm 0	1570	no	yes
Nomascus gabriellae	Jihlava	2016-10-19	66	Young male 3	Fm 0	1370	no	yes
Nomascus gabriellae	Jihlava	2016-10-19	66	Young male 3	Fm 0	1300	no	yes
Nomascus gabriellae	Jihlava	2016-10-19	66	Young male 3	Fm 0	1440	no	yes
Nomascus gabriellae	Jihlava	2016-10-19	66	Young male 3	Fm 0	1640	no	yes
Nomascus gabriellae	Jihlava	2016-10-19	66	Young male 3	Fm 0	1380	no	yes
Nomascus gabriellae	Jihlava	2016-11-15	67	Young male 3	Fm 0	1380	yes	yes
Nomascus gabriellae	Jihlava	2016-11-15	67	Young male 3	Fm 0	1440	yes	yes
Nomascus gabriellae	Jihlava	2016-11-15	67	Young male 3	Fm 0	1410	yes	yes
Nomascus gabriellae	Jihlava	2016-11-15	67	Young male 3	Fm 0	1340	yes	yes
Nomascus gabriellae	Jihlava	2016-11-15	67	Young male 3	Fm 0	1380	yes	yes
Nomascus gabriellae	Jihlava	2016-11-15	67	Young male 3	Fm 0	1320	yes	yes
Nomascus gabriellae	Jihlava	2016-11-15	67	Young male 3	Fm 0	1010	yes	yes
Nomascus gabriellae	Jihlava	2016-11-15	67	Young male 3	Fm 0	920	yes	yes
Nomascus gabriellae	Jihlava	2016-11-15	67	Young male 3	Fm 0	1160	yes	yes
Nomascus gabriellae	Jihlava	2016-11-15	67	Young male 3	Fm 0	1380	yes	yes
Nomascus gabriellae	Jihlava	2016-11-15	67	Young male 3	Fm 0	1950	yes	yes
Nomascus gabriellae	Jihlava	2016-11-15	67	Young male 3	Fm 0	1080	yes	yes
Nomascus gabriellae	Jihlava	2016-11-15	67	Young male 3	Fm 0	1200	yes	yes
Nomascus gabriellae	Jihlava	2016-11-15	67	Young male 3	Fm 0	1390	yes	yes
Nomascus gabriellae	Jihlava	2016-11-15	67	Young male 3	Fm 0	1460	yes	yes
Nomascus gabriellae	Jihlava	2016-11-15	67	Young male 3	Fm 0	1390	yes	yes
Nomascus gabriellae	Jihlava	2016-11-15	67	Young male 3	Fm 0	1440	yes	yes
Nomascus gabriellae	Jihlava	2016-11-15	67	Young male 3	Fm 0	1410	yes	yes
Nomascus gabriellae	Jihlava	2016-11-15	67	Young male 3	Fm 0	1410	yes	yes
Nomascus gabriellae	Jihlava	2016-11-15	67	Young male 3	Fm 0	1420	yes	yes
Nomascus gabriellae	Jihlava	2016-11-15	67	Young male 3	Fm 0	1410	yes	yes
Nomascus gabriellae	Jihlava	2016-11-15	67	Young male 3	Fm 0	1110	yes	yes
Nomascus gabriellae	Jihlava	2016-11-15	67	Young male 3	Fm 0	1070	yes	yes
Nomascus gabriellae	Jihlava	2016-11-15	67	Young male 3	Fm 0	1070	yes	yes
Nomascus gabriellae	Jihlava	2016-11-15	67	Young male 3	Fm 0	1280	yes	yes
Nomascus gabriellae	Jihlava	2016-11-15	67	Young male 3	Fm 0	1340	yes	yes
Nomascus gabriellae	Jihlava	2016-11-15	67	Young male 3	Fm 0	1320	yes	yes
Nomascus gabriellae	Jihlava	2016-11-15	67	Young male 3	Fm 0	960	yes	yes
Nomascus gabriellae	Jihlava	2016-11-15	67	Young male 3	Fm 0	1080	yes	yes
Nomascus gabriellae	Jihlava	2016-11-15	67	Young male 3	Fm 0	1080	yes	yes
Nomascus gabriellae	Jihlava	2016-11-15	67	Young male 3	Fm 0	1420	yes	yes
Nomascus gabriellae	Jihlava	2016-11-15	67	Young male 3	Fm 0	1420	yes	yes
Nomascus gabriellae	Jihlava	2016-11-15	67	Young male 3	Fm 0	1070	yes	yes
Nomascus gabriellae	Jihlava	2016-11-15	67	Young male 3	Fm 0	1340	yes	yes
Nomascus gabriellae	Bojnice	2014-09-16	77	Young male 4	Fm2	5360	no	yes
Nomascus gabriellae	Bojnice	2014-09-16	77	Young male 4	Fm2	5360	no	yes
Nomascus gabriellae	Bojnice	2014-09-16	77	Young male 4	Fm2	5370	no	yes
Nomascus gabriellae	Bojnice	2014-09-16	77	Young male 4	Fm2	5190	no	yes
Nomascus gabriellae	Bojnice	2014-09-16	77	Young male 4	Fm2	5210	no	yes
Nomascus gabriellae	Bojnice	2014-09-16	77	Young male 4	Fm2	5360	no	yes
Nomascus gabriellae	Bojnice	2014-09-16	77	Young male 4	Fm2	5210	no	yes
Nomascus gabriellae	Bojnice	2014-09-16	77	Young male 4	Fm2	5390	no	yes
Nomascus gabriellae	Bojnice	2014-09-16	77	Young male 4	Fm2	5250	no	yes
Nomascus gabriellae	Bojnice	2014-09-16	77	Young male 4	Fm2	5080	no	yes
Nomascus gabriellae	Bojnice	2014-09-16	77	Young male 4	Fm2	5130	no	yes
Nomascus gabriellae	Bojnice	2014-09-16	77	Young male 4	Fm2	5090	no	yes
Nomascus gabriellae	Bojnice	2014-09-16	77	Young male 4	Fm2	4990	no	yes
Nomascus gabriellae	Bojnice	2014-09-18	77	Young male 4	Fm2	4800	no	yes
Nomascus gabriellae	Bojnice	2014-09-18	77	Young male 4	Fm2	5280	no	yes
Nomascus gabriellae	Bojnice	2014-09-18	77	Young male 4	Fm2	5370	no	yes
Nomascus gabriellae	Bojnice	2014-09-18	77	Young male 4	Fm2	5290	no	yes
Nomascus gabriellae	Bojnice	2014-09-18	77	Young male 4	Fm2	5130	no	yes
Nomascus gabriellae	Bojnice	2014-09-18	77	Young male 4	Fm2	5290	no	yes
Nomascus gabriellae	Bojnice	2014-09-18	77	Young male 4	Fm2	5280	no	yes
Nomascus gabriellae	Bojnice	2014-09-18	77	Young male 4	Fm2	5320	no	yes
Nomascus gabriellae	Bojnice	2014-09-18	77	Young male 4	Fm2	5220	no	yes
Nomascus gabriellae	Bojnice	2014-09-18	77	Young male 4	Fm2	5300	no	yes
Nomascus gabriellae	Bojnice	2014-09-18	77	Young male 4	Fm2	5170	no	yes
Nomascus gabriellae	Bojnice	2014-09-18	77	Young male 4	Fm2	5030	no	yes
Nomascus gabriellae	Bojnice	2014-09-18	77	Young male 4	Fm2	5230	no	yes
Nomascus gabriellae	Bojnice	2014-09-18	77	Young male 4	Fm2	4880	no	yes
Nomascus gabriellae	Bojnice	2014-09-18	77	Young male 4	Fm2	5290	no	yes
Nomascus gabriellae	Bojnice	2014-09-18	77	Young male 4	Fm2	5250	no	yes
Nomascus gabriellae	Bojnice	2014-09-18	77	Young male 4	Fm2	1170	no	yes
Nomascus gabriellae	Bojnice	2014-09-18	77	Young male 4	Fm2	5170	no	yes
Nomascus gabriellae	Bojnice	2014-09-18	77	Young male 4	Fm2	5010	no	yes
Nomascus gabriellae	Bojnice	2014-09-18	77	Young male 4	Fm2	5270	no	yes
Nomascus gabriellae	Bojnice	2015-06-18	86	Young male 4	Fm2	5430	no	no
Nomascus gabriellae	Bojnice	2015-06-18	86	Young male 4	Fm2	5470	no	no
Nomascus gabriellae	Bojnice	2015-06-19	86	Young male 4	Fm2	5200	no	no
Nomascus gabriellae	Bojnice	2015-06-19	86	Young male 4	Fm2	5260	no	no
Nomascus gabriellae	Bojnice	2015-06-19	86	Young male 4	Fm2	5140	no	no
Nomascus gabriellae	Bojnice	2015-06-19	86	Young male 4	Fm2	5150	no	no
Nomascus gabriellae	Bojnice	2015-06-19	86	Young male 4	Fm2	5410	no	no
Nomascus gabriellae	Bojnice	2015-06-19	86	Young male 4	Fm2	5200	no	no
Nomascus gabriellae	Bojnice	2015-06-19	86	Young male 4	Fm2	5250	no	no
Nomascus gabriellae	Bojnice	2015-06-19	86	Young male 4	Fm2	5010	no	no
Nomascus gabriellae	Bojnice	2015-06-19	86	Young male 4	Fm2	1210	no	no
Nomascus gabriellae	Bojnice	2015-06-19	86	Young male 4	Fm2	1200	no	no
Nomascus gabriellae	Bojnice	2015-06-19	86	Young male 4	Fm2	1210	no	no
Nomascus gabriellae	Bojnice	2015-06-19	86	Young male 4	Fm2	1170	no	no
Nomascus gabriellae	Bojnice	2015-06-19	86	Young male 4	Fm2	5350	no	no
Nomascus gabriellae	Bojnice	2015-06-19	86	Young male 4	Fm2	5200	no	no
Nomascus gabriellae	Bojnice	2015-06-19	86	Young male 4	Fm2	1660	no	no
Nomascus gabriellae	Bojnice	2015-06-19	86	Young male 4	Fm2	1580	no	no
Nomascus gabriellae	Bojnice	2015-06-19	86	Young male 4	Fm2	1680	no	no
Nomascus gabriellae	Bojnice	2015-06-19	86	Young male 4	Fm2	1480	no	no
Nomascus gabriellae	Bojnice	2015-06-19	86	Young male 4	Fm2	1670	no	no
Nomascus gabriellae	Bojnice	2015-06-19	86	Young male 4	Fm2	5340	no	no
Nomascus gabriellae	Bojnice	2015-06-19	86	Young male 4	Fm2	5270	no	no
Nomascus gabriellae	Bojnice	2015-06-20	86	Young male 4	Fm2	5500	no	no
Nomascus gabriellae	Bojnice	2015-06-20	86	Young male 4	Fm2	5320	no	no
Nomascus gabriellae	Bojnice	2015-06-20	86	Young male 4	Fm2	5320	no	no
Nomascus gabriellae	Bojnice	2015-06-20	86	Young male 4	Fm2	5400	no	no
Nomascus gabriellae	Bojnice	2015-06-20	86	Young male 4	Fm2	5290	no	no
Nomascus gabriellae	Bojnice	2015-06-20	86	Young male 4	Fm2	5140	no	no
Nomascus gabriellae	Bojnice	2017-03-30	107	Young male 4	Fm2	5440	yes	no
Nomascus gabriellae	Bojnice	2017-03-30	107	Young male 4	Fm2	5430	yes	no
Nomascus gabriellae	Bojnice	2017-03-30	107	Young male 4	Fm2	5320	yes	no
Nomascus gabriellae	Bojnice	2017-03-30	107	Young male 4	Fm2	5460	yes	no
Nomascus gabriellae	Bojnice	2017-03-30	107	Young male 4	Fm2	5270	yes	no
Nomascus gabriellae	Bojnice	2017-03-30	107	Young male 4	Fm2	5410	yes	no
Nomascus gabriellae	Bojnice	2017-03-30	107	Young male 4	Fm2	5400	yes	no
Nomascus gabriellae	Bojnice	2017-03-30	107	Young male 4	Fm2	5250	yes	no
Nomascus gabriellae	Bojnice	2017-03-30	107	Young male 4	Fm2	5350	yes	no
Nomascus gabriellae	Bojnice	2017-03-30	107	Young male 4	Fm2	5430	yes	no
Nomascus gabriellae	Bojnice	2017-03-31	107	Young male 4	Fm2	5490	yes	no
Nomascus gabriellae	Bojnice	2017-03-31	107	Young male 4	Fm2	5500	yes	no
Nomascus gabriellae	Bojnice	2017-03-31	107	Young male 4	Fm2	5540	yes	no
Nomascus gabriellae	Bojnice	2017-03-31	107	Young male 4	Fm2	4750	yes	no
Nomascus gabriellae	Bojnice	2017-03-31	107	Young male 4	Fm2	5430	yes	no
Nomascus gabriellae	Bojnice	2017-03-31	107	Young male 4	Fm2	5370	yes	no
Nomascus gabriellae	Bojnice	2014-09-16	77	Young male 4	Fm 1	2710	no	yes
Nomascus gabriellae	Bojnice	2014-09-16	77	Young male 4	Fm 1	2690	no	yes
Nomascus gabriellae	Bojnice	2014-09-16	77	Young male 4	Fm 1	2600	no	yes
Nomascus gabriellae	Bojnice	2014-09-16	77	Young male 4	Fm 1	2930	no	yes
Nomascus gabriellae	Bojnice	2014-09-16	77	Young male 4	Fm 1	2420	no	yes
Nomascus gabriellae	Bojnice	2014-09-16	77	Young male 4	Fm 1	2500	no	yes
Nomascus gabriellae	Bojnice	2014-09-16	77	Young male 4	Fm 1	2750	no	yes
Nomascus gabriellae	Bojnice	2014-09-18	77	Young male 4	Fm 1	2800	no	yes
Nomascus gabriellae	Bojnice	2014-09-18	77	Young male 4	Fm 1	2660	no	yes
Nomascus gabriellae	Bojnice	2014-09-18	77	Young male 4	Fm 1	2660	no	yes
Nomascus gabriellae	Bojnice	2014-09-18	77	Young male 4	Fm 1	2640	no	yes
Nomascus gabriellae	Bojnice	2014-09-18	77	Young male 4	Fm 1	2630	no	yes
Nomascus gabriellae	Bojnice	2015-06-18	86	Young male 4	Fm 1	2710	no	no
Nomascus gabriellae	Bojnice	2015-06-18	86	Young male 4	Fm 1	2580	no	no
Nomascus gabriellae	Bojnice	2015-06-18	86	Young male 4	Fm 1	2460	no	no
Nomascus gabriellae	Bojnice	2015-06-19	86	Young male 4	Fm 1	2420	no	no
Nomascus gabriellae	Bojnice	2015-06-19	86	Young male 4	Fm 1	3720	no	no
Nomascus gabriellae	Bojnice	2015-06-19	86	Young male 4	Fm 1	3760	no	no
Nomascus gabriellae	Bojnice	2015-06-19	86	Young male 4	Fm 1	2900	no	no
Nomascus gabriellae	Bojnice	2015-06-19	86	Young male 4	Fm 1	2470	no	no
Nomascus gabriellae	Bojnice	2015-06-19	86	Young male 4	Fm 1	4140	no	no
Nomascus gabriellae	Bojnice	2015-06-19	86	Young male 4	Fm 1	3220	no	no
Nomascus gabriellae	Bojnice	2015-06-19	86	Young male 4	Fm 1	4180	no	no
Nomascus gabriellae	Bojnice	2015-06-19	86	Young male 4	Fm 1	3390	no	no
Nomascus gabriellae	Bojnice	2015-06-19	86	Young male 4	Fm 1	3330	no	no
Nomascus gabriellae	Bojnice	2015-06-19	86	Young male 4	Fm 1	3790	no	no
Nomascus gabriellae	Bojnice	2015-06-19	86	Young male 4	Fm 1	2640	no	no
Nomascus gabriellae	Bojnice	2015-06-20	86	Young male 4	Fm 1	2750	no	no
Nomascus gabriellae	Bojnice	2015-06-20	86	Young male 4	Fm 1	3210	no	no
Nomascus gabriellae	Bojnice	2015-06-20	86	Young male 4	Fm 1	2850	no	no
Nomascus gabriellae	Bojnice	2015-06-20	86	Young male 4	Fm 1	2800	no	no
Nomascus gabriellae	Bojnice	2015-06-20	86	Young male 4	Fm 1	2940	no	no
Nomascus gabriellae	Bojnice	2015-06-20	86	Young male 4	Fm 1	3090	no	no
Nomascus gabriellae	Bojnice	2015-06-20	86	Young male 4	Fm 1	2810	no	no
Nomascus gabriellae	Bojnice	2015-06-20	86	Young male 4	Fm 1	3080	no	no
Nomascus gabriellae	Bojnice	2015-06-20	86	Young male 4	Fm 1	3310	no	no
Nomascus gabriellae	Bojnice	2017-03-30	107	Young male 4	Fm 1	2150	yes	no
Nomascus gabriellae	Bojnice	2017-03-30	107	Young male 4	Fm 1	3350	yes	no
Nomascus gabriellae	Bojnice	2017-03-30	107	Young male 4	Fm 1	3240	yes	no
Nomascus gabriellae	Bojnice	2017-03-30	107	Young male 4	Fm 1	3560	yes	no
Nomascus gabriellae	Bojnice	2017-03-30	107	Young male 4	Fm 1	3120	yes	no
Nomascus gabriellae	Bojnice	2017-03-30	107	Young male 4	Fm 1	2510	yes	no
Nomascus gabriellae	Bojnice	2017-03-30	107	Young male 4	Fm 1	3070	yes	no
Nomascus gabriellae	Bojnice	2017-03-30	107	Young male 4	Fm 1	2680	yes	no
Nomascus gabriellae	Bojnice	2017-03-31	107	Young male 4	Fm 1	2850	yes	no
Nomascus gabriellae	Bojnice	2017-03-31	107	Young male 4	Fm 1	2770	yes	no
Nomascus gabriellae	Bojnice	2017-03-31	107	Young male 4	Fm 1	2680	yes	no
Nomascus gabriellae	Bojnice	2017-03-31	107	Young male 4	Fm 1	2960	yes	no
Nomascus gabriellae	Bojnice	2017-03-31	107	Young male 4	Fm 1	3000	yes	no
Nomascus gabriellae	Bojnice	2015-06-18	86	Young male 4	Fm 0	1640	no	no
Nomascus gabriellae	Bojnice	2015-06-18	86	Young male 4	Fm 0	1740	no	no
Nomascus gabriellae	Bojnice	2015-06-18	86	Young male 4	Fm 0	1390	no	no
Nomascus gabriellae	Bojnice	2015-06-18	86	Young male 4	Fm 0	1660	no	no
Nomascus gabriellae	Bojnice	2015-06-18	86	Young male 4	Fm 0	1850	no	no
Nomascus gabriellae	Bojnice	2015-06-18	86	Young male 4	Fm 0	1280	no	no
Nomascus gabriellae	Bojnice	2015-06-18	86	Young male 4	Fm 0	1280	no	no
Nomascus gabriellae	Bojnice	2015-06-18	86	Young male 4	Fm 0	1470	no	no
Nomascus gabriellae	Bojnice	2015-06-18	86	Young male 4	Fm 0	1580	no	no
Nomascus gabriellae	Bojnice	2015-06-18	86	Young male 4	Fm 0	1710	no	no
Nomascus gabriellae	Bojnice	2015-06-18	86	Young male 4	Fm 0	1760	no	no
Nomascus gabriellae	Bojnice	2015-06-18	86	Young male 4	Fm 0	1500	no	no
Nomascus gabriellae	Bojnice	2015-06-18	86	Young male 4	Fm 0	1540	no	no
Nomascus gabriellae	Bojnice	2015-06-18	86	Young male 4	Fm 0	1460	no	no
Nomascus gabriellae	Bojnice	2015-06-18	86	Young male 4	Fm 0	1580	no	no
Nomascus gabriellae	Bojnice	2015-06-18	86	Young male 4	Fm 0	1350	no	no
Nomascus gabriellae	Bojnice	2015-06-18	86	Young male 4	Fm 0	1660	no	no
Nomascus gabriellae	Bojnice	2015-06-18	86	Young male 4	Fm 0	1800	no	no
Nomascus gabriellae	Bojnice	2015-06-18	86	Young male 4	Fm 0	1730	no	no
Nomascus gabriellae	Bojnice	2015-06-18	86	Young male 4	Fm 0	1880	no	no
Nomascus gabriellae	Bojnice	2015-06-18	86	Young male 4	Fm 0	1680	no	no
Nomascus gabriellae	Bojnice	2015-06-18	86	Young male 4	Fm 0	1670	no	no
Nomascus gabriellae	Bojnice	2015-06-18	86	Young male 4	Fm 0	1570	no	no
Nomascus gabriellae	Bojnice	2015-06-18	86	Young male 4	Fm 0	1640	no	no
Nomascus gabriellae	Bojnice	2015-06-19	86	Young male 4	Fm 0	1800	no	no
Nomascus gabriellae	Bojnice	2015-06-19	86	Young male 4	Fm 0	1670	no	no
Nomascus gabriellae	Bojnice	2015-06-19	86	Young male 4	Fm 0	1530	no	no
Nomascus gabriellae	Bojnice	2015-06-19	86	Young male 4	Fm 0	1680	no	no
Nomascus gabriellae	Bojnice	2015-06-19	86	Young male 4	Fm 0	1680	no	no
Nomascus gabriellae	Bojnice	2015-06-19	86	Young male 4	Fm 0	1670	no	no
Nomascus gabriellae	Bojnice	2015-06-19	86	Young male 4	Fm 0	1390	no	no
Nomascus gabriellae	Bojnice	2015-06-19	86	Young male 4	Fm 0	1520	no	no
Nomascus gabriellae	Bojnice	2015-06-19	86	Young male 4	Fm 0	1650	no	no
Nomascus gabriellae	Bojnice	2015-06-19	86	Young male 4	Fm 0	1680	no	no
Nomascus gabriellae	Bojnice	2015-06-19	86	Young male 4	Fm 0	1600	no	no
Nomascus gabriellae	Bojnice	2015-06-19	86	Young male 4	Fm 0	1620	no	no
Nomascus gabriellae	Bojnice	2015-06-19	86	Young male 4	Fm 0	1590	no	no
Nomascus gabriellae	Bojnice	2015-06-19	86	Young male 4	Fm 0	1320	no	no
Nomascus gabriellae	Bojnice	2015-06-19	86	Young male 4	Fm 0	1670	no	no
Nomascus gabriellae	Bojnice	2015-06-19	86	Young male 4	Fm 0	1270	no	no
Nomascus gabriellae	Bojnice	2015-06-19	86	Young male 4	Fm 0	980	no	no
Nomascus gabriellae	Bojnice	2015-06-19	86	Young male 4	Fm 0	1190	no	no
Nomascus gabriellae	Bojnice	2015-06-20	86	Young male 4	Fm 0	1910	no	no
Nomascus gabriellae	Bojnice	2015-06-20	86	Young male 4	Fm 0	1680	no	no
Nomascus gabriellae	Bojnice	2015-06-20	86	Young male 4	Fm 0	1710	no	no
Nomascus gabriellae	Bojnice	2015-06-20	86	Young male 4	Fm 0	1660	no	no
Nomascus gabriellae	Bojnice	2015-06-20	86	Young male 4	Fm 0	1690	no	no
Nomascus gabriellae	Bojnice	2015-06-20	86	Young male 4	Fm 0	1610	no	no
Nomascus gabriellae	Bojnice	2015-06-20	86	Young male 4	Fm 0	1660	no	no
Nomascus gabriellae	Bojnice	2015-06-20	86	Young male 4	Fm 0	1680	no	no
Nomascus gabriellae	Bojnice	2015-06-20	86	Young male 4	Fm 0	1340	no	no
Nomascus gabriellae	Bojnice	2015-06-20	86	Young male 4	Fm 0	1680	no	no
Nomascus gabriellae	Bojnice	2015-06-20	86	Young male 4	Fm 0	1550	no	no
Nomascus gabriellae	Bojnice	2014-09-16	77	Young male 4	Fm 0	1210	no	yes
Nomascus gabriellae	Bojnice	2014-09-16	77	Young male 4	Fm 0	1710	no	yes
Nomascus gabriellae	Bojnice	2014-09-16	77	Young male 4	Fm 0	1540	no	yes
Nomascus gabriellae	Bojnice	2014-09-16	77	Young male 4	Fm 0	1340	no	yes
Nomascus gabriellae	Bojnice	2014-09-16	77	Young male 4	Fm 0	1730	no	yes
Nomascus gabriellae	Bojnice	2014-09-16	77	Young male 4	Fm 0	1480	no	yes
Nomascus gabriellae	Bojnice	2014-09-16	77	Young male 4	Fm 0	1670	no	yes
Nomascus gabriellae	Bojnice	2014-09-16	77	Young male 4	Fm 0	1500	no	yes
Nomascus gabriellae	Bojnice	2014-09-16	77	Young male 4	Fm 0	1540	no	yes
Nomascus gabriellae	Bojnice	2014-09-16	77	Young male 4	Fm 0	1400	no	yes
Nomascus gabriellae	Bojnice	2017-03-31	107	Young male 4	Fm 0	1740	yes	no
Nomascus gabriellae	Bojnice	2017-03-31	107	Young male 4	Fm 0	1680	yes	no
Nomascus gabriellae	Bojnice	2017-03-31	107	Young male 4	Fm 0	1680	yes	no
Nomascus gabriellae	Bojnice	2017-03-31	107	Young male 4	Fm 0	1710	yes	no
Nomascus gabriellae	Bojnice	2017-03-31	107	Young male 4	Fm 0	1640	yes	no
Nomascus gabriellae	Bojnice	2017-03-30	107	Young male 4	Fm 0	1600	yes	no
Nomascus gabriellae	Bojnice	2017-03-30	107	Young male 4	Fm 0	1670	yes	no
Nomascus gabriellae	Bojnice	2017-03-30	107	Young male 4	Fm 0	1500	yes	no
Nomascus gabriellae	Jihlava	2017-07-04	93	Young male 2	Fm2	4780	no	no
Nomascus gabriellae	Jihlava	2017-07-04	93	Young male 2	Fm2	4980	no	no
Nomascus gabriellae	Jihlava	2017-07-04	93	Young male 2	Fm2	5120	no	no
Nomascus gabriellae	Jihlava	2017-07-04	93	Young male 2	Fm2	4660	no	no
Nomascus gabriellae	Jihlava	2017-07-04	93	Young male 2	Fm2	4760	no	no
Nomascus gabriellae	Jihlava	2017-07-04	93	Young male 2	Fm2	4620	no	no
Nomascus gabriellae	Jihlava	2017-07-04	93	Young male 2	Fm2	4850	no	no
Nomascus gabriellae	Jihlava	2017-07-04	93	Young male 2	Fm2	4800	no	no
Nomascus gabriellae	Jihlava	2017-07-04	93	Young male 2	Fm2	4740	no	no
Nomascus gabriellae	Jihlava	2017-07-04	93	Young male 2	Fm2	4610	no	no
Nomascus gabriellae	Jihlava	2017-07-04	93	Young male 2	Fm2	4950	no	no
Nomascus gabriellae	Jihlava	2017-07-04	93	Young male 2	Fm2	4780	no	no
Nomascus gabriellae	Jihlava	2017-07-04	93	Young male 2	Fm2	4720	no	no
Nomascus gabriellae	Jihlava	2017-07-04	93	Young male 2	Fm2	4690	no	no
Nomascus gabriellae	Jihlava	2017-07-04	93	Young male 2	Fm2	4920	no	no
Nomascus gabriellae	Jihlava	2017-07-04	93	Young male 2	Fm2	4850	no	no
Nomascus gabriellae	Jihlava	2017-07-04	93	Young male 2	Fm2	4680	no	no
Nomascus gabriellae	Jihlava	2017-07-04	93	Young male 2	Fm2	4570	no	no
Nomascus gabriellae	Jihlava	2017-07-04	93	Young male 2	Fm2	4730	no	no
Nomascus gabriellae	Jihlava	2017-07-04	93	Young male 2	Fm2	4680	no	no
Nomascus gabriellae	Jihlava	2017-07-05	75	Young male 3	Fm 0	1340	yes	yes
Nomascus gabriellae	Jihlava	2017-07-05	75	Young male 3	Fm 0	1520	yes	yes
Nomascus gabriellae	Jihlava	2017-07-05	75	Young male 3	Fm 0	1310	yes	yes
Nomascus gabriellae	Jihlava	2017-07-05	75	Young male 3	Fm 0	1500	yes	yes
Nomascus gabriellae	Jihlava	2017-07-05	75	Young male 3	Fm 0	1370	yes	yes
Nomascus gabriellae	Jihlava	2017-07-05	75	Young male 3	Fm 0	1600	yes	yes
Nomascus gabriellae	Jihlava	2017-07-05	75	Young male 3	Fm 0	1300	yes	yes
Nomascus gabriellae	Jihlava	2017-07-05	75	Young male 3	Fm 0	1320	yes	yes
Nomascus gabriellae	Jihlava	2017-07-05	75	Young male 3	Fm 0	1370	yes	yes
Nomascus gabriellae	Jihlava	2017-07-05	75	Young male 3	Fm 0	1440	yes	yes
Nomascus gabriellae	Jihlava	2017-07-05	75	Young male 3	Fm 1	3640	yes	yes
Nomascus gabriellae	Jihlava	2017-07-05	75	Young male 3	Fm 1	3220	yes	yes
Nomascus gabriellae	Jihlava	2017-07-05	75	Young male 3	Fm 1	3090	yes	yes
Nomascus gabriellae	Jihlava	2017-07-05	75	Young male 3	Fm 1	4470	yes	yes
Nomascus gabriellae	Jihlava	2017-07-05	75	Young male 3	Fm 1	4280	yes	yes
Nomascus gabriellae	Jihlava	2017-07-05	75	Young male 3	Fm 1	3190	yes	yes
Nomascus gabriellae	Jihlava	2017-07-05	75	Young male 3	Fm 1	1800	yes	yes
Nomascus gabriellae	Jihlava	2017-07-05	75	Young male 3	Fm 1	4920	yes	yes
Nomascus gabriellae	Jihlava	2017-07-05	75	Young male 3	Fm2	3550	yes	yes
Nomascus gabriellae	Jihlava	2017-07-05	75	Young male 3	Fm2	3750	yes	yes
Nomascus gabriellae	Jihlava	2017-07-05	75	Young male 3	Fm2	4720	yes	yes
Nomascus gabriellae	Jihlava	2017-07-05	75	Young male 3	Fm2	4670	yes	yes
Nomascus gabriellae	Jihlava	2017-07-05	75	Young male 3	Fm2	4660	yes	yes
Nomascus gabriellae	Jihlava	2017-07-05	75	Young male 3	Fm2	4210	yes	yes
Nomascus gabriellae	Jihlava	2017-07-05	75	Young male 3	Fm2	4750	yes	yes
Nomascus gabriellae	Jihlava	2017-07-05	75	Young male 3	Fm2	4400	yes	yes
Nomascus gabriellae	Jihlava	2017-07-05	75	Young male 3	Fm2	3730	yes	yes
Nomascus gabriellae	Jihlava	2017-07-05	75	Young male 3	Fm2	4810	yes	yes
Nomascus gabriellae	Jihlava	2017-07-05	75	Young male 3	Fm2	3300	yes	yes
Nomascus gabriellae	Jihlava	2017-07-05	75	Young male 3	Fm2	3970	yes	yes
Nomascus gabriellae	Jihlava	2017-07-05	75	Young male 3	Fm2	4180	yes	yes
Nomascus gabriellae	Jihlava	2017-07-05	75	Young male 3	Fm2	4550	yes	yes
Nomascus gabriellae	Jihlava	2017-07-05	75	Young male 3	Fm2	4460	yes	yes
Nomascus gabriellae	Jihlava	2017-07-05	75	Young male 3	Fm2	4880	yes	yes
Nomascus gabriellae	Jihlava	2017-07-05	75	Young male 3	Fm2	4400	yes	yes
Nomascus gabriellae	Jihlava	2017-07-05	75	Young male 3	Fm2	4680	yes	yes
Nomascus gabriellae	Jihlava	2017-07-05	75	Young male 3	Fm2	4160	yes	yes
Nomascus gabriellae	Jihlava	2017-07-05	75	Young male 3	Fm2	4720	yes	yes
Nomascus gabriellae	Jihlava	2017-07-05	75	Young male 3	Fm2	4610	yes	yes
Nomascus gabriellae	Jihlava	2017-07-05	75	Young male 3	Fm2	4250	yes	yes
Nomascus gabriellae	Jihlava	2017-07-05	75	Young male 3	Fm2	4960	yes	yes
Nomascus gabriellae	Jihlava	2017-07-05	75	Young male 3	Fm2	4530	yes	yes
Nomascus gabriellae	Jihlava	2017-07-05	75	Young male 3	Fm2	4670	yes	yes
Nomascus gabriellae	Jihlava	2017-07-05	75	Young male 3	Fm2	4660	yes	yes
Nomascus gabriellae	Jihlava	2017-07-05	75	Young male 3	Fm2	4720	yes	yes
Nomascus gabriellae	Jihlava	2017-07-05	75	Young male 3	Fm2	4370	yes	yes
Nomascus gabriellae	Jihlava	2017-07-05	75	Young male 3	Fm2	4690	yes	yes
Nomascus gabriellae	Jihlava	2017-07-05	75	Young male 3	Fm2	3640	yes	yes
Nomascus gabriellae	Jihlava	2017-07-05	75	Young male 3	Fm2	4740	yes	yes
Nomascus gabriellae	Jihlava	2017-07-05	75	Young male 3	Fm2	4230	yes	yes
Nomascus gabriellae	Jihlava	2017-07-05	75	Young male 3	Fm2	4310	yes	yes
Nomascus gabriellae	Jihlava	2017-07-05	75	Young male 3	Fm2	4060	yes	yes
